# Supplementary material for: Characterization of NAC Gene Family in Ammopiptanthus mongolicus and Functional Analysis of AmNAC24, an Osmotic and Cold-Stress-Induced NAC Gene
Source: Biomolecules. 2024 Feb 2;14(2):182. doi: 10.3390/biom14020182 (PMC10886826; doi:10.3390/biom14020182)
Supplement: Supplementary file 1 [file biomolecules-14-00182-s001.zip]

Archive with 6 entries (6 files):
- FigureS1.tif
- FigureS2.tif
- FigureS3.tif
- Table S1.xlsx
- Table S2.xlsx
- Table S3.xlsx
