# Supplementary material for: Characterization of NAC Gene Family in Ammopiptanthus mongolicus and Functional Analysis of AmNAC24, an Osmotic and Cold-Stress-Induced NAC Gene
Source: Biomolecules. 2024 Feb 2;14(2):182. doi: 10.3390/biom14020182 (PMC10886826; doi:10.3390/biom14020182)
Supplement: Supplementary file 1 [file biomolecules-14-00182-s001.zip › Table S1.xlsx]

## Sheet: Sheet1
Gene	Forward primer (5'-3')	Reverse primer (5'-3')
AmNAC1	GGAACCTATTGCTGCTTATA	GAGTGCTCTAGTGAGGGAAA
AmNAC7	AATCAATCACGCCCACTATTA	TCTGCCCATCCTTGCTTACT
AmNAC11	TCACTGGTTACCGCAAGACC	ATGACTCGGCACAGAGCAAA
AmNAC24	AGGAGGTTCAGAGTGGATTG	CGTGTCATTAGAGCCCGATA
AmNAC25	TTTCAAACTCCAAGGCAGAG	GTAGTCCGAAGTAGCCCATC
AmNAC28	TTCCAGGCTTCCGATTTCAC	CTATTACCGCCCTTTGCTCC
AmNAC33	CGGATTCTTTCTCACCGTAG	AATTGGTGAATCACTACTTGTGTAG
AmNAC36	ATCATGCTGCTGATGTGAAT	AAATGGTAAGTTTGGAGGAA
AmNAC37	GGATAAGCCCATTGGTCAGC	AAGGTTCTTCTCCCACTCGTT
AmNAC51	GTTCTTTCCCTCTACCAACC	TTCCAATAGAAACCCACAAG
AmNAC57	TTGGATGACTGGGTTCTGTG	GTTGATTTGGGAAGGTTGCT
AmNAC64	AGTGCTCTACGATGCGTTTG	ATTGGTCCTCTTCCCTTTGG
AmNAC69	CAGGTTCCACCCTACTGATG	CCTAATGGCTTGTCTTCTTG
AmNAC70	TCCTCCATAGCCAGTCTCCC	TTACTCCCTTGCTGCCACCC
AmNAC75	CTCCTGGGTTTCGGTTTCAC	GTCTTTCCCTGTTGCCTTCC
AmNAC81	GGACGATTGGGTTCTATGTC	AGAGCCGTTACTGTATTGAGTG
AmeIF1	CTGACATGCGCCGTAGGAACG	CCCTGCTTATGCCAGTCTTTT
AtMSD1	GTGTTCCCAGGTCTCCCAAT	GCCATGCCTCAGCTTCTTAC
AtCSD2	GATGAGGCTTTGGAGTTTGA	CTTCCGTATGCTTATGATGC
AtCAT1	CAAGACCAAGCGACCAACAG	TCCCACAGGACTACAGGCACA
AtCAT2	GATGCGTGGGTCGGATAGGG	CCGCCTGCTGTCTGTTCTGG
AtAPX1	CCTATCCTTGTGGCATCGTC	ATGGCACTCTGCTGGAACTT
AtAPX2	GAAGAGCCTTGTCGGTTGGT	TTGGTCGGATGGGACTCAAT
AtPOD1	AGACCGTAGTAGCATTGTAGAT	GTATTTGGAGCCCTATTCAG
AtPER3	CTGCGTACTCGCTGTCCAAA	CCAACATTCCTCCTCCAACC
α-tubulin	CACATCAACATTCAAGGCAC	CAGTTTACCCATCTCCACAG
