# Supplementary material for: Characterization of NAC Gene Family in Ammopiptanthus mongolicus and Functional Analysis of AmNAC24, an Osmotic and Cold-Stress-Induced NAC Gene
Source: Biomolecules. 2024 Feb 2;14(2):182. doi: 10.3390/biom14020182 (PMC10886826; doi:10.3390/biom14020182)
Supplement: Supplementary file 1 [file biomolecules-14-00182-s001.zip › Table S2.xlsx]

## Sheet: Sheet1
Gene Name	Length (aa)	Mw (kD)	pI	Grand Average of Hydropathicity	Subcellular Location
AmNAC1	522	59.5725	5.27	-0.654	nucleus
AmNAC2	204	23.4299	9.62	-0.689	chloroplast
AmNAC3	250	28.48	4.48	-0.467	nucleus
AmNAC4	250	28.454	4.48	-0.496	nucleus
AmNAC5	622	71.0202	5.63	-0.531	nucleus
AmNAC6	671	76.8434	5.25	-0.575	nucleus
AmNAC7	320	36.1784	6.57	-0.836	nucleus
AmNAC8	345	38.6237	9.2	-0.513	plasma membrane
AmNAC9	189	21.6671	4.75	-0.717	nucleus
AmNAC10	348	40.3972	6.14	-0.856	nucleus
AmNAC11	341	38.4251	5.4	-0.579	nucleus
AmNAC12	346	39.8987	5.19	-0.726	nucleus
AmNAC13	422	47.6138	7.54	-0.499	nucleus
AmNAC14	312	35.7163	7.26	-0.797	nucleus
AmNAC15	356	39.6144	8.65	-0.675	nucleus
AmNAC16	339	39.3672	5.31	-0.777	nucleus
AmNAC17	394	44.7983	5.98	-0.643	nucleus
AmNAC18	355	41.1209	6.31	-0.785	nucleus
AmNAC19	440	50.2353	6.68	-0.875	nucleus
AmNAC20	321	36.1356	8.72	-0.605	nucleus
AmNAC21	248	27.9743	10.53	-0.526	nucleus
AmNAC22	386	43.716	4.85	-0.55	nucleus
AmNAC23	362	39.9837	7.63	-0.524	nucleus
AmNAC24	323	36.2858	8.27	-0.594	extracellular space
AmNAC25	370	40.8368	8.55	-0.64	nucleus
AmNAC26	283	32.1342	8.6	-0.809	nucleus
AmNAC27	245	27.7008	5.59	-0.624	nucleus
AmNAC28	302	34.8148	6.34	-0.562	nucleus
AmNAC29	362	41.889	6.32	-0.791	nucleus
AmNAC30	380	43.2911	7.06	-0.941	nucleus
AmNAC31	370	41.3446	8.79	-0.59	nucleus
AmNAC32	242	27.4129	8.77	-0.501	nucleus
AmNAC33	222	25.9231	4.95	-0.764	nucleus
AmNAC34	166	18.425	5.64	-0.262	nucleus
AmNAC35	369	41.3094	4.74	-0.46	nucleus
AmNAC36	533	60.2102	5.09	-0.567	nucleus
AmNAC37	292	33.1396	6.54	-0.634	nucleus
AmNAC38	368	40.7169	8.73	-0.633	nucleus
AmNAC39	372	42.1226	6.36	-0.496	nucleus
AmNAC40	89	10.4306	6.96	-0.89	chloroplast
AmNAC41	401	45.4423	7.43	-0.649	nucleus
AmNAC42	359	40.9288	5.49	-0.752	nucleus
AmNAC43	377	43.0403	6.03	-0.803	nucleus
AmNAC44	225	25.5474	9.11	-0.419	nucleus
AmNAC45	484	53.6294	7.13	-0.608	chloroplast
AmNAC46	530	58.7346	4.55	-0.474	endomembrane system
AmNAC47	284	32.3405	6.2	-0.517	nucleus
AmNAC48	287	32.9128	5.35	-0.823	nucleus
AmNAC49	292	33.5596	5.71	-0.835	nucleus
AmNAC50	338	38.7926	6.2	-0.665	nucleus
AmNAC51	562	62.8312	4.81	-0.433	endomembrane system
AmNAC52	351	40.2382	6.96	-0.789	nucleus
AmNAC53	256	28.6809	6.19	-0.668	nucleus
AmNAC54	364	40.7638	6.72	-0.591	nucleus
AmNAC55	306	34.7423	8.89	-0.79	nucleus
AmNAC56	382	43.1742	5.15	-0.716	nucleus
AmNAC57	351	39.8121	9.02	-0.677	nucleus
AmNAC58	422	47.3316	4.9	-0.66	nucleus
AmNAC59	618	69.0031	9.12	-0.417	nucleus
AmNAC60	238	27.4547	4.89	-0.736	nucleus
AmNAC61	322	36.1295	7.67	-0.619	nucleus
AmNAC62	503	56.729	6.94	-0.973	nucleus
AmNAC63	350	40.9815	9.3	-0.876	nucleus
AmNAC64	663	74.0635	4.99	-0.557	nucleus
AmNAC65	488	54.9357	5.12	-0.657	nucleus
AmNAC66	223	25.4964	4.7	-0.426	nucleus
AmNAC67	454	50.6629	6.06	-0.772	nucleus
AmNAC68	413	46.6868	7.94	-0.556	nucleus
AmNAC69	228	26.4428	4.9	-0.671	nucleus
AmNAC70	431	48.2128	5.13	-0.75	nucleus
AmNAC71	240	27.484	9.22	-0.787	nucleus
AmNAC72	194	22.2397	4.84	-0.777	nucleus
AmNAC73	237	27.6722	4.96	-0.787	nucleus
AmNAC74	235	26.6948	8.47	-0.698	nucleus
AmNAC75	364	41.1254	7.05	-0.582	nucleus
AmNAC76	375	42.8377	6.47	-0.842	nucleus
AmNAC77	288	32.8068	5.93	-0.588	nucleus
AmNAC78	334	38.2078	6.41	-0.716	nucleus
AmNAC79	266	30.618	5.72	-0.987	nucleus
AmNAC80	371	40.6416	8.83	-0.586	nucleus
AmNAC81	335	37.7815	8.11	-0.526	nucleus
AmNAC82	396	44.4112	8.43	-0.378	nucleus
AmNAC83	304	34.2717	7.57	-0.615	nucleus
AmNAC84	305	35.0882	6.72	-0.763	nucleus
AmNAC85	345	39.5547	5.24	-0.65	nucleus
AmNAC86	326	37.3841	6.78	-0.737	nucleus
