# Supplementary material for: Characterization of NAC Gene Family in Ammopiptanthus mongolicus and Functional Analysis of AmNAC24, an Osmotic and Cold-Stress-Induced NAC Gene
Source: Biomolecules. 2024 Feb 2;14(2):182. doi: 10.3390/biom14020182 (PMC10886826; doi:10.3390/biom14020182)
Supplement: Supplementary file 1 [file biomolecules-14-00182-s001.zip › Table S3.xlsx]

## Sheet: Sheet1
Gene pairs	Ka	Ks	Ka/Ks	Divergence-Time
AmNAC1-AmNAC36	0.702056	4.16822	0.168431	1.40673
AmNAC1-AmNAC65	0.335367	0.844822	0.396968	0.443872
AmNAC2-AmNAC63	0.135987	0.324078	0.419613	0.180398
AmNAC5-AmNAC6	0.050184	0.082468	0.608527	0.058778
AmNAC5-AmNAC60	0.337239	3.59262	0.09387	1.02805
AmNAC7-AmNAC14	0.093837	0.328481	0.28567	0.145414
AmNAC7-AmNAC26	0.22436	3.86696	0.05802	0.968581
AmNAC7-AmNAC55	0.258326	3.92154	0.065874	1.03579
AmNAC8-AmNAC15	0.148165	0.628143	0.235877	0.264118
AmNAC8-AmNAC24	0.565515	3.99915	0.141409	1.33434
AmNAC8-AmNAC80	0.352145	1.95077	0.180516	0.713266
AmNAC9-AmNAC72	0.040668	0.265208	0.153344	0.088604
AmNAC10-AmNAC18	0.077543	0.394803	0.196409	0.145883
AmNAC11-AmNAC17	0.148815	0.478226	0.311181	0.226747
AmNAC12-AmNAC16	0.086522	0.50923	0.169907	0.174949
AmNAC13-AmNAC41	0.328234	2.33371	0.140649	0.765007
AmNAC13-AmNAC68	0.080416	0.276128	0.291225	0.127437
AmNAC14-AmNAC26	0.203144	3.82753	0.053075	0.913251
AmNAC15-AmNAC80	0.283546	1.92083	0.147617	0.657348
AmNAC19-AmNAC62	0.049825	0.306215	0.162712	0.105121
AmNAC20-AmNAC61	0.103056	0.369793	0.278685	0.17109
AmNAC21-AmNAC22	0.520925	1.79228	0.290649	0.816332
AmNAC24-AmNAC81	0.132234	0.990709	0.133474	0.329889
AmNAC25-AmNAC80	0.081222	0.465116	0.174627	0.183204
AmNAC26-AmNAC55	0.063701	0.507795	0.125447	0.162866
AmNAC27-AmNAC53	0.133757	0.537814	0.248704	0.229959
AmNAC27-AmNAC79	0.382176	3.79776	0.100632	1.14202
AmNAC32-AmNAC74	0.134755	0.442564	0.304488	0.208847
AmNAC33-AmNAC73	0.143475	1.14344	0.125477	0.336414
AmNAC36-AmNAC64	0.181646	0.473567	0.383571	0.249738
AmNAC41-AmNAC68	0.319448	4.13381	0.077277	1.12249
AmNAC42-AmNAC75	0.310806	1.59866	0.194416	0.586326
AmNAC43-AmNAC56	0.131713	0.496629	0.265214	0.218643
AmNAC47-AmNAC77	0.072412	0.374547	0.193331	0.141205
AmNAC52-AmNAC78	0.451416	1.42857	0.31599	0.681518
AmNAC53-AmNAC79	0.397952	3.25109	0.122406	1.04766
AmNAC65-AmNAC66	0.397969	0.632079	0.629619	0.449459
AmNAC80-AmNAC81	0.523117	3.97813	0.131498	1.34763
